# Supplementary material for: Metabolic flux analysis for metabolome data validation of naturally xylose-fermenting yeasts
Source: BMC Biotechnol. 2019 Aug 5;19:58. doi: 10.1186/s12896-019-0548-0 (PMC6683545; doi:10.1186/s12896-019-0548-0)
Supplement: Supplementary file 5 — a Correlation (R2) between calculated and measured fluxes - S. stipitis. Acetyl-CoA (ACCOA), dihydroxy-acetone-phosphate (DHAP), erythrose-4-phosphate (E4P), fructose-6-phosphate (F6P), glucose-6-phosphate (G6P), malate (MAL), phosphoenolpyruvate (PEP), pyruvate (PEP), ribose-5-phosphate (R5P), ribulose-5-phosphate (RU5P), and sedoheptulose-7-phosphate (S7P) were the metabolites measured. (X-axis) show the calculated fluxes using the constrained values of products formation. (Y-axis) show measured fluxes with respectively metabolites concentrations. Graphics in square presents a correlation higher than 0.9. Flux rates are in mmol/gCDW.h− 1. b Correlation (R2) between calculated and measured fluxes - S. arborariae. Acetyl-CoA (ACCOA), dihydroxy-acetone-phosphate (DHAP), erythrose-4-phosphate (E4P), fructose-6-phosphate (F6P), glucose-6-phosphate (G6P), malate (MAL), phosphoenolpyruvate (PEP), pyruvate (PYR), ribose-5-phosphate (R5P), ribulose-5-phosphate (RU5P), and sedoheptulose-7-phosphate (S7P) were the metabolites measured. (X-axis) show the calculated fluxes using the constrained values of products formation. (Y-axis) show measured fluxes with respectively metabolites concentrations. Graphics in square presents a correlation higher than 0.9. Flux rates are in mmol/gCDW.h− 1. c Correlation (R2) between calculated and measured fluxes - S. passalidarum. Acetyl-CoA (ACCOA), dihydroxy-acetone-phosphate (DHAP), erythrose-4-phosphate (E4P), fructose-6-phosphate (F6P), glucose-6-phosphate (G6P), malate (MAL), phosphoenolpyruvate (PEP), pyruvate (PYR), ribose-5-phosphate (R5P), ribulose-5-phosphate (RU5P), and sedoheptulose-7-phosphate (S7P) were the metabolites measured. (X-axis) show the calculated fluxes using the constrained values of products formation. (Y-axis) show measured fluxes with respectively metabolites concentrations. Graphics in square presents a correlation higher than 0.9. Flux rates are in mmol/gCDW.h− 1. (ZIP 183 kb) [file 12896_2019_548_MOESM5_ESM.zip]

Archive with 3 entries (3 files):
- Supplementary file 5a.pdf
- Supplementary file 5b.pdf
- Supplementary file 5c.pdf
